# Supplementary material for: Genetic markers associated with bone composition in Rhode Island Red laying hens
Source: Genet Sel Evol. 2023 Jun 29;55:44. doi: 10.1186/s12711-023-00818-x (PMC10311847; doi:10.1186/s12711-023-00818-x)
Supplement: Supplementary file 1 — Additional file 1: Table S1. Significant SNPsper trait with their positions, estimated marker effect and p-value. [file 12711_2023_818_MOESM1_ESM.xlsx]

## Sheet: Table S1
	Table S1: Significance SNP markers (10-4) per trait with their positions, estimated marker effect and p-value
		SNP position
	Trait	Chr.	Base pair	Effect size1	P-value2
	Tibia Breaking Strength	1	107054728	0.418027	2.71416e-05
	Tibia Breaking Strength	2	3045317	0.245792	7.5502e-05
	Tibia Breaking Strength	2	3055823	0.245792	7.5502e-05
	Tibia Breaking Strength	4	83641876	0.259109	1.83641e-05
	Tibia Breaking Strength	18	7567493	-0.206417	7.07975e-05
	Tibia Density	1	106713818	0.22469	9.86578e-05
	Tibia Density	1	106985090	0.254857	3.15371e-05
	Tibia Density	1	107043136	0.239743	5.33568e-05
	Tibia Density	1	107054728	0.399763	3.70485e-05
	Tibia Density	1	107247551	0.249413	1.38639e-05
	Tibia Density	1	107380389	0.252748	1.41725e-05
	Tibia Density	1	107434077	0.317828	2.89805e-05
	Tibia Density	1	111607488	0.21975	5.7422e-05
	Tibia Density	1	111673836	0.236649	2.71947e-05
	Tibia Density	2	2629649	0.238193	8.76765e-05
	Tibia Density	2	2684066	0.248697	4.15686e-05
	Tibia Density	2	2766721	0.246446	4.97581e-05
	Tibia Density	2	2862519	0.246446	4.97581e-05
	Tibia Density	2	2911508	0.246717	4.38664e-05
	Tibia Density	2	3045317	0.253973	2.73238e-05
	Tibia Density	2	3055823	0.253973	2.73238e-05
	FTIR Cortical PO4/Amide I	2	99042312	0.304922	1.98682e-05
	FTIR cortical CO3 at 870 cm-1	1	73646045	-0.2035	2.86622e-05
	FTIR cortical CO3 at 870 cm-1	1	75485182	-0.203292	2.93251e-05
	FTIR cortical CO3 at 870 cm-1	1	75583387	-0.2035	2.86622e-05
	FTIR cortical CO3 at 870 cm-1	1	75664574	-0.2035	2.86622e-05
	FTIR cortical CO3 at 870 cm-1	1	75694685	-0.2035	2.86622e-05
	FTIR cortical CO3 at 870 cm-1	1	75841437	-0.203342	2.91923e-05
	FTIR cortical CO3 at 870 cm-1	1	75890664	-0.2035	2.86622e-05
	FTIR cortical CO3 at 870 cm-1	1	76410512	-0.2035	2.86622e-05
	FTIR cortical CO3 at 870 cm-1	1	76422450	-0.207427	2.12913e-05
	FTIR cortical CO3 at 870 cm-1	1	77181742	-0.202346	3.13474e-05
	FTIR cortical CO3 at 870 cm-1	1	77204994	-0.202346	3.13474e-05
	FTIR cortical CO3 at 870 cm-1	2	33354647	-0.22301	5.81261e-05
	FTIR cortical CO3 at 870 cm-1	3	63404077	-0.429945	7.59303e-05
	FTIR Cortical CO3/PO4	6	4159226	-0.316821	3.66939e-05
	FTIR Cortical CO3/PO4	6	4201492	-0.311293	4.7702e-05
	FTIR Cortical CO3/PO4	6	4216767	-0.31354	4.58471e-05
	FTIR Cortical CO3/PO4	6	4610209	-0.339571	5.54999e-05
	FTIR Cortical CO3/PO4	6	4667515	-0.346977	6.33791e-05
	FTIR Cortical CO3/PO4	6	4732681	-0.350171	3.6953e-05
	FTIR Cortical CO3/PO4	6	4913435	-0.337999	9.86886e-05
	FTIR Cortical CO3/PO4	6	4968443	-0.337999	9.86886e-05
	FTIR Cortical CO3/PO4	6	5195729	-0.328889	8.31594e-05
	FTIR Cortical CO3/PO4	6	5359402	-0.352189	5.45343e-05
	FTIR Cortical CO3/PO4	6	5374014	-0.339337	8.83726e-05
	FTIR Cortical CO3/PO4	6	5546555	-0.30869	8.66091e-05
	FTIR Cortical CO3/PO4	10	17296886	0.212854	7.50418e-05
	FTIR Cortical CO3/PO4	10	17333909	0.210225	8.83175e-05
	FTIR Cortical CO3/PO4	10	17347940	0.214477	6.41224e-05
	FTIR Cortical CO3/PO4	12	14296014	0.195997	8.55606e-05
	FTIR Cortical CO3/PO4	31	4942828	0.279849	4.32875e-05
	FTIR Cortical CO3/PO4	31	4980388	0.278679	4.76168e-05
	FTIR Cortical CO3/PO4	31	5371147	0.306532	4.92791e-05
	Cortical collagen maturity	2	113223394	0.330785	3.04077e-05
	Cortical collagen maturity	2	113276362	0.33506	2.74469e-05
	Cortical collagen maturity	2	113318675	0.330785	3.04077e-05
	Cortical collagen maturity	2	113333307	0.330785	3.04077e-05
	Cortical collagen maturity	2	113364507	0.316545	8.15901e-05
	Cortical collagen maturity	2	113378066	0.336017	2.30031e-05
	Cortical collagen maturity	2	113396392	0.341624	1.99031e-05
	Cortical collagen maturity	26	1020423	0.245205	2.69469e-05
	FTIR Cortical lipid	2	2318084	-0.260074	1.0035e-05
	FTIR Cortical lipid	2	2585350	-0.274017	8.63544e-06
	FTIR Cortical lipid	2	2629649	-0.255789	3.16196e-05
	FTIR Cortical lipid	2	2684066	-0.251114	4.3973e-05
	FTIR Cortical lipid	2	2766721	-0.252924	3.87956e-05
	FTIR Cortical lipid	2	2802047	-0.24842	6.45838e-05
	FTIR Cortical lipid	2	2862519	-0.252924	3.87956e-05
	FTIR Cortical lipid	2	3045317	-0.242601	7.92229e-05
	FTIR Cortical lipid	2	3055823	-0.242601	7.92229e-05
	FTIR Cortical lipid	3	27053400	0.220207	6.28242e-05
	FTIR Cortical lipid	3	27204115	0.297683	7.58366e-08
	FTIR Cortical lipid	3	27351346	0.28776	1.94948e-07
	FTIR Cortical lipid	3	27434588	0.311353	4.54353e-08
	FTIR Cortical lipid	3	27548492	0.291435	1.02821e-06
	FTIR Cortical lipid	3	27648733	0.287379	1.70006e-06
	FTIR Medulla PO4/Amide I	4	83057186	0.257411	1.33498e-06
	FTIR Medulla PO4/Amide I	4	83154195	0.206726	3.99799e-05
	FTIR medulla CO3 at 870 cm-1	11	14427243	-0.193582	3.63937e-05
	FTIR Medulla CO3/PO4	1	67206118	0.624371	3.46476e-05
	FTIR Medulla CO3/PO4	5	5912630	0.444372	1.03318e-05
	FTIR Medulla CO3/PO4	5	7202582	0.388017	7.41261e-05
	FTIR Medulla CO3/PO4	5	7249714	0.388017	7.41261e-05
	FTIR Medulla CO3/PO4	5	7272340	0.388017	7.41261e-05
	FTIR Medulla CO3/PO4	5	7322156	0.383784	1.61612e-05
	FTIR Medulla CO3/PO4	5	7352311	0.380642	1.82995e-05
	FTIR Medulla CO3/PO4	7	26226328	0.278088	7.9954e-05
	FTIR Medulla CO3/Amide I	4	83057186	0.259153	3.102e-06
	FTIR Medulla CO3/Amide I	4	83154195	0.233418	5.06956e-06
	FTIR Medulla CO3 1450/1415	1	175230477	0.197614	5.77191e-05
	FTIR Medulla CO3 1450/1415	1	175275377	0.192273	8.82617e-05
	FTIR Medulla CO3 1450/1415	1	175305671	0.191148	9.4926e-05
	FTIR Medulla CO3 1450/1415	1	175454102	0.24045	1.48597e-06
	FTIR Medulla CO3 1450/1415	1	175547167	0.233512	3.17811e-06
	FTIR Medulla CO3 1450/1415	1	175579717	0.239612	1.5768e-06
	FTIR Medulla CO3 1450/1415	1	175604918	0.239612	1.5768e-06
	FTIR Medulla CO3 1450/1415	1	175622214	0.239612	1.5768e-06
	FTIR Medulla CO3 1450/1415	1	175631230	0.237479	1.80191e-06
	FTIR Medulla CO3 1450/1415	1	175660267	0.237479	1.80191e-06
	FTIR Medulla CO3 1450/1415	1	175680614	0.230417	4.33778e-06
	FTIR Medulla CO3 1450/1415	1	175696576	0.237479	1.80191e-06
	FTIR Medulla CO3 1450/1415	1	175750307	0.225853	4.95954e-06
	FTIR Medulla CO3 1450/1415	1	175788839	0.242474	1.15791e-06
	FTIR Medulla CO3 1450/1415	1	175799752	0.242474	1.15791e-06
	FTIR Medulla CO3 1450/1415	1	175836437	0.241138	1.15034e-06
	FTIR Medulla CO3 1450/1415	1	175934229	0.240536	1.48546e-06
	FTIR Medulla CO3 1450/1415	1	176026352	0.243304	1.1917e-06
	FTIR Medulla CO3 1450/1415	1	176301701	0.254524	3.59792e-07
	FTIR Medulla CO3 1450/1415	1	176311780	0.256663	3.12606e-07
	FTIR Medulla CO3 1450/1415	1	176597999	0.248938	7.60495e-07
	FTIR Medulla CO3 1450/1415	1	176670270	0.256479	3.63275e-07
	FTIR Medulla CO3 1450/1415	1	176699327	0.255912	3.84371e-07
	FTIR Medulla CO3 1450/1415	1	176773112	0.259041	2.87206e-07
	FTIR Medulla CO3 1450/1415	1	176859974	0.246916	1.46306e-05
	FTIR Medulla CO3 1450/1415	1	181483606	-0.198408	5.84077e-05
	FTIR Medulla CO3 1450/1415	1	185436048	-0.193815	7.35914e-05
	FTIR Medulla CO3 1450/1415	1	185438085	-0.194341	6.80665e-05
	FTIR Medulla CO3 1450/1415	1	185501301	-0.195761	5.86311e-05
	FTIR Medulla CO3 1450/1415	1	185747810	-0.194528	6.7228e-05
	FTIR Medulla CO3 1450/1415	1	185766451	-0.194341	6.80665e-05
	FTIR Medulla CO3 1450/1415	1	185790668	-0.194341	6.80665e-05
	FTIR Medulla CO3 1450/1415	1	185895940	-0.192839	7.72052e-05
	FTIR Medulla CO3 1450/1415	1	185936218	-0.192839	7.72052e-05
	FTIR Medulla CO3 1450/1415	1	186190182	-0.195351	6.30382e-05
	FTIR Medulla CO3 1450/1415	1	188961787	-0.184848	8.98527e-05
	FTIR Medulla CO3 1450/1415	3	14247959	0.211176	3.80733e-05
	FTIR Medulla CO3 1450/1415	10	10442300	0.409738	6.23077e-05
	FTIR Medulla CO3 1450/1415	10	10488900	0.409738	6.23077e-05
	FTIR Medulla collagen maturity	5	37871918	-0.215227	8.03347e-06
	FTIR Medulla collagen maturity	5	40635596	0.188352	7.90184e-05
	Cortical crystal scattering	2	101865231	0.194599	5.60338e-05
	Cortical crystal scattering	2	102521541	-0.222423	6.09415e-05
	Cortical crystal scattering	2	102689611	0.191113	6.10159e-05
	Cortical crystal scattering	2	102770640	-0.202133	1.35476e-05
	Cortical crystal scattering	2	102786582	-0.248602	2.15736e-07
	Cortical crystal scattering	2	102836922	-0.222898	2.11611e-06
	Cortical crystal scattering	2	102862433	-0.180853	7.80004e-05
	Cortical crystal scattering	2	102886544	-0.205191	9.9812e-06
	Cortical crystal oriantations	1	50019846	-0.368129	9.89571e-05
	Cortical crystal oriantations	1	50197202	-0.368129	9.89571e-05
	Cortical crystal oriantations	1	50238118	-0.368129	9.89571e-05
	Cortical crystal oriantations	1	50503716	-0.382627	7.74899e-05
	Cortical crystal oriantations	2	23919791	0.214834	3.58257e-05
	Cortical crystal oriantations	2	23932343	0.207378	9.25871e-05
	Cortical crystal oriantations	2	23968796	0.211718	7.30394e-05
	Cortical crystal oriantations	12	8004788	-0.426026	5.93151e-06
	Cortical crystal oriantations	12	8014900	-0.444492	3.45181e-06
	Cortical crystal oriantations	12	8021298	-0.425961	6.38586e-06
	Cortical crystal oriantations	12	9238376	-0.360491	3.8324e-05
	Cortical crystal oriantations	12	17159368	-0.552748	1.06432e-05
	Cortical crystal oriantations	14	14169463	-0.320754	7.63795e-06
	Cortical crystal oriantations	25	2894535	-0.521628	5.04628e-06
	Cortical crystal oriantations	25	2957434	-0.46551	4.81775e-05
	TGA Cortical OM %	2	98960011	0.240402	4.75676e-05
	TGA Cortical OM %	2	99042312	0.290287	5.18039e-05
	TGA Cortical OM %	3	27204115	0.225869	2.1048e-05
	TGA Cortical OM %	3	27351346	0.214779	4.96439e-05
	TGA Cortical OM %	3	27434588	0.216633	6.90481e-05
	TGA Cortical Phosphates %	17	5376672	-0.632117	5.7529e-05
	TGA Cortical Mineral %	4	82461777	-0.345068	4.74083e-05
	TGA Cortical Mineral %	4	82590111	-0.34456	9.4062e-05
	TGA Cortical Mineral %	26	3030793	-0.248467	2.76536e-05
	TGA Cortical Mineral %	26	3047696	-0.265593	7.58027e-05
	TGA Cortical Mineral %	Z	41701480	-0.630804	1.31812e-06
	TGA Cortical Phosphates/OM	1	123408718	-0.222488	9.90412e-05
	TGA Cortical Phosphates/OM	1	123456031	-0.223455	9.15189e-05
	TGA Cortical Phosphates/OM	1	123547969	-0.2387	3.1387e-05
	TGA Cortical Phosphates/OM	1	123611300	-0.241001	2.69499e-05
	TGA Cortical Phosphates/OM	1	123659443	-0.267522	1.60373e-05
	TGA Cortical Phosphates/OM	1	123736389	-0.262523	2.49839e-05
	TGA Cortical Phosphates/OM	1	123761403	-0.24576	6.37037e-05
	TGA Cortical Phosphates/OM	1	123883430	-0.258377	2.36681e-05
	TGA Cortical Phosphates/OM	1	123903364	-0.258377	2.36681e-05
	TGA Cortical Phosphates/OM	1	124057044	-0.258377	2.36681e-05
	TGA Cortical Phosphates/OM	1	124150039	-0.251168	4.19185e-05
	TGA Medulla OM %	1	111673836	-0.22819	7.72341e-05
	TGA Medulla OM %	1	111721984	-0.22696	3.25553e-05
	TGA Medulla OM %	1	111807107	-0.223589	8.86437e-05
	TGA Medulla OM %	1	111962126	-0.220296	5.70914e-05
	TGA Medulla OM %	1	113250590	0.215436	6.60267e-05
	TGA Medulla OM %	1	113269808	0.211377	9.36327e-05
	TGA Medulla OM %	1	113287948	0.211377	9.36327e-05
	TGA Medulla OM %	1	113308308	0.22691	2.97262e-05
	TGA Medulla OM %	11	9684858	0.825218	5.697e-05
	TGA Medulla Mineral %	1	109647034	0.222583	8.00155e-05
	TGA Medulla Mineral %	1	109663826	0.222583	8.00155e-05
	TGA Medulla Mineral %	1	109711929	0.222583	8.00155e-05
	TGA Medulla Mineral %	1	109874806	0.221702	9.04431e-05
	TGA Medulla Mineral %	1	110022517	0.224357	5.55531e-05
	TGA Medulla Mineral %	1	111607488	0.218002	9.94537e-05
	TGA Medulla Mineral %	1	111721984	0.227883	3.00159e-05
	TGA Medulla Mineral %	1	111798225	0.247702	4.54368e-05
	TGA Medulla Mineral %	1	111807107	0.243594	1.85661e-05
	TGA Medulla Mineral %	1	111962126	0.214695	8.75748e-05
	TGA Medulla Mineral %	1	113308308	-0.216808	6.64604e-05
	TGA Medulla Mineral %	7	27043661	0.406709	7.28341e-05
	TGA Medulla Mineral %	7	27119327	0.410412	6.52319e-05
	TGA Medulla Mineral %	7	27166608	0.410412	6.52319e-05
	TGA Medulla Phosphates %	1	111721984	0.222295	4.65888e-05
	TGA Medulla Phosphates %	1	111807107	0.232033	4.54258e-05
	TGA Medulla Phosphates/OM	1	107403271	0.224765	5.27334e-05
	TGA Medulla Phosphates/OM	1	108282852	0.246198	5.8544e-05
	TGA Medulla Phosphates/OM	1	108295782	0.244772	6.0874e-05
	TGA Medulla Phosphates/OM	1	108323441	0.238013	5.27781e-05
	TGA Medulla Phosphates/OM	1	109537291	0.225951	6.05939e-05
	TGA Medulla Phosphates/OM	1	109573203	0.237847	3.02317e-05
	TGA Medulla Phosphates/OM	1	109595066	0.222783	7.31552e-05
	TGA Medulla Phosphates/OM	1	109625269	0.222783	7.31552e-05
	TGA Medulla Phosphates/OM	1	109647034	0.241251	2.29592e-05
	TGA Medulla Phosphates/OM	1	109663826	0.241251	2.29592e-05
	TGA Medulla Phosphates/OM	1	109711929	0.241251	2.29592e-05
	TGA Medulla Phosphates/OM	1	109874806	0.240156	2.68028e-05
	TGA Medulla Phosphates/OM	1	109939829	0.219805	9.5982e-05
	TGA Medulla Phosphates/OM	1	109963503	0.219888	9.54304e-05
	TGA Medulla Phosphates/OM	1	109977293	0.219805	9.5982e-05
	TGA Medulla Phosphates/OM	1	110022517	0.243299	1.46676e-05
	TGA Medulla Phosphates/OM	1	110170521	0.229214	8.24676e-05
	TGA Medulla Phosphates/OM	1	110234296	0.229807	8.1298e-05
	TGA Medulla Phosphates/OM	1	110255678	0.228786	8.74246e-05
	TGA Medulla Phosphates/OM	1	110326532	0.229557	7.91737e-05
	TGA Medulla Phosphates/OM	1	110342026	0.228558	8.66985e-05
	TGA Medulla Phosphates/OM	1	110411185	0.22693	9.95188e-05
	TGA Medulla Phosphates/OM	1	111607488	0.221166	9.51841e-05
	TGA Medulla Phosphates/OM	1	111721984	0.22978	3.25327e-05
	TGA Medulla Phosphates/OM	1	111798225	0.252932	3.85775e-05
	TGA Medulla Phosphates/OM	1	111807107	0.246327	1.86575e-05
	TGA Medulla Phosphates/OM	1	113308308	-0.219028	6.77884e-05
	TGA Medulla Phosphates/OM	5	10196711	-0.237196	7.52839e-05
	1 All traits were standardized (with zero mean and one standard deviation) to facilitate effect size interpretation. 2 Wald test P-value.
