# Supplementary material for: Genetic markers associated with bone composition in Rhode Island Red laying hens
Source: Genet Sel Evol. 2023 Jun 29;55:44. doi: 10.1186/s12711-023-00818-x (PMC10311847; doi:10.1186/s12711-023-00818-x)
Supplement: Supplementary file 2 — Additional file 2: Table S2. Overlap of associationsdetected in the current study and associations or QTL in Chicken QTLdb. [file 12711_2023_818_MOESM2_ESM.xlsx]

## Sheet: Table S2
		Table S2: Overlap of associations ( <10-5) detected in the current study and associations or QTLs in Chicken QTLdb (animalgenome.org)
		Associations with significant < 10-5 from the current study				Associations from other studies in Animal_QTLdb
		Trait	Chr.	Base pair		Chr.	Start_pos	End_pos	Association_type	QTL_ID	pubmed_id	Trait_ID	Breed	Name
		FTIR Cortical lipid	2	2585350		2	86075	129788013	QTL	127112	26248982	Feather-crested head	Beijing You Chicken	Feather-crested head
		FTIR Cortical lipid	3	27548492		3	4685035	103654276	QTL	127114	26248982	Comb weight	Beijing You Chicken	Comb weight
		FTIR Cortical lipid	3	27648733		3	4685035	103654276	QTL	127114	26248982	Comb weight	Beijing You Chicken	Comb weight
		Tibia Density, FTIR Cortical lipid	2	2684066		2	2684045	2684086	Association	19319	Significant	Body weight (84 days)	cornish	Silkie Bantam
		Tibia Density, FTIR Cortical lipid	2	2684066		2	2684045	2684086	Association	19320	Significant	Drumstick and thigh percentage	cornish	Silkie Bantam
		Tibia Density, FTIR Cortical lipid	2	2684066		2	2684045	2684086	Association	19321	0.0478	Drumstick and thigh muscle percentage	cornish	Silkie Bantam
		Tibia Density, FTIR Cortical lipid	2	2684066		2	2684045	2684086	Association	19322	Significant	Shank circumference	cornish	Silkie Bantam
		Tibia Density, FTIR Cortical lipid	2	2629649		2	86075	129788013	QTL	127112	26248982	Feather-crested head	Beijing You Chicken	Feather-crested head
		Tibia Density, FTIR Cortical lipid	2	2684066		2	86075	129788013	QTL	127112	26248982	Feather-crested head	Beijing You Chicken	Feather-crested head
		Tibia Density, FTIR Cortical lipid	2	2766721		2	86075	129788013	QTL	127112	26248982	Feather-crested head	Beijing You Chicken	Feather-crested head
		Tibia Density, FTIR Cortical lipid	2	2862519		2	86075	129788013	QTL	127112	26248982	Feather-crested head	Beijing You Chicken	Feather-crested head
		Tibia Breaking Strain, Tibia Density , FTIR cortical lipid	2	3045317		2	86075	129788013	QTL	127112	26248982	Feather-crested head	Beijing You Chicken	Feather-crested head
		Tibia Breaking Strain, Tibia Density , FTIR cortical lipid	2	3055823		2	86075	129788013	QTL	127112	26248982	Feather-crested head	Beijing You Chicken	Feather-crested head
		FTIR Cortical lipid , TGA Cortical OM %	3	27204115		3	4685035	103654276	QTL	127114	26248982	Comb weight	Beijing You Chicken	Comb weight
		FTIR Cortical lipid , TGA Cortical OM %	3	27351346		3	4685035	103654276	QTL	127114	26248982	Comb weight	Beijing You Chicken	Comb weight
		FTIR Cortical lipid , TGA Cortical OM %	3	27434588		3	4685035	103654276	QTL	127114	26248982	Comb weight	Beijing You Chicken	Comb weight
		Medulla CO3 1450/1415	10	10442300		10	9982435	12071751	QTL	171251	Significant	Fear-tonic immobility duration	leghorn	Red Junglefowl
		Medulla CO3 1450/1415	10	10488900		10	9982435	12071751	QTL	171251	Significant	Fear-tonic immobility duration	leghorn	Red Junglefowl
		Medulla CO3 1450/1415	3	14247959		3	4685035	103654276	QTL	127114	26248982	Comb weight	Beijing You Chicken	Comb weight
		Medulla CO3 1450/1415	1	175230477		1	167651062	175862687	QTL	170433	30056651	Proventriculus weight	leghorn	Proventriculus weight
		Medulla CO3 1450/1415	1	175275377		1	167651062	175862687	QTL	170433	30056651	Proventriculus weight	leghorn	Proventriculus weight
		Medulla CO3 1450/1415	1	175305671		1	167651062	175862687	QTL	170433	30056651	Proventriculus weight	leghorn	Proventriculus weight
		Medulla CO3 1450/1415	1	175454102		1	167651062	175862687	QTL	170433	30056651	Proventriculus weight	leghorn	Proventriculus weight
		Medulla CO3 1450/1415	1	175547167		1	167651062	175862687	QTL	170433	30056651	Proventriculus weight	leghorn	Proventriculus weight
		Medulla CO3 1450/1415	1	175579717		1	167651062	175862687	QTL	170433	30056651	Proventriculus weight	leghorn	Proventriculus weight
		Medulla CO3 1450/1415	1	175604918		1	167651062	175862687	QTL	170433	30056651	Proventriculus weight	leghorn	Proventriculus weight
		Medulla CO3 1450/1415	1	175622214		1	167651062	175862687	QTL	170433	30056651	Proventriculus weight	leghorn	Proventriculus weight
		Medulla CO3 1450/1415	1	175631230		1	167651062	175862687	QTL	170433	30056651	Proventriculus weight	leghorn	Proventriculus weight
		Medulla CO3 1450/1415	1	175660267		1	167651062	175862687	QTL	170433	30056651	Proventriculus weight	leghorn	Proventriculus weight
		Medulla CO3 1450/1415	1	175680614		1	167651062	175862687	QTL	170433	30056651	Proventriculus weight	leghorn	Proventriculus weight
		Medulla CO3 1450/1415	1	175696576		1	167651062	175862687	QTL	170433	30056651	Proventriculus weight	leghorn	Proventriculus weight
		Medulla CO3 1450/1415	1	175750307		1	167651062	175862687	QTL	170433	30056651	Proventriculus weight	leghorn	Proventriculus weight
		Medulla CO3 1450/1415	1	175788839		1	167651062	175862687	QTL	170433	30056651	Proventriculus weight	leghorn	Proventriculus weight
		Medulla CO3 1450/1415	1	175799752		1	167651062	175862687	QTL	170433	30056651	Proventriculus weight	leghorn	Proventriculus weight
		Medulla CO3 1450/1415	1	175836437		1	167651062	175862687	QTL	170433	30056651	Proventriculus weight	leghorn	Proventriculus weight
		Medulla CO3 1450/1415	1	176597999		1	176597978	176598019	Association	165736	29741100	Blood total protein level	blood protein amount	Blood total protein level
		Medulla CO3 1450/1415	1	176597999		1	176597978	176598019	Association	165744	29741100	Blood globulin level	blood globulin amount	Blood globulin level
		Medulla CO3 1450/1415	1	185436048		1	183331584	191304065	QTL	135878	28326346	Tibia length	tibia length	Tibia length
		Medulla CO3 1450/1415	1	185438085		1	183331584	191304065	QTL	135878	28326346	Tibia length	tibia length	Tibia length
		Medulla CO3 1450/1415	1	185501301		1	183331584	191304065	QTL	135878	28326346	Tibia length	tibia length	Tibia length
		Medulla CO3 1450/1415	1	185747810		1	183331584	191304065	QTL	135878	28326346	Tibia length	tibia length	Tibia length
		Medulla CO3 1450/1415	1	185766451		1	183331584	191304065	QTL	135878	28326346	Tibia length	tibia length	Tibia length
		Medulla CO3 1450/1415	1	185790668		1	183331584	191304065	QTL	135878	28326346	Tibia length	tibia length	Tibia length
		Medulla CO3 1450/1415	1	185895940		1	183331584	191304065	QTL	135878	28326346	Tibia length	tibia length	Tibia length
		Medulla CO3 1450/1415	1	185936218		1	183331584	191304065	QTL	135878	28326346	Tibia length	tibia length	Tibia length
		Medulla CO3 1450/1415	1	186190182		1	183331584	191304065	QTL	135878	28326346	Tibia length	tibia length	Tibia length
		Medulla CO3 1450/1415	1	188961787		1	183331584	191304065	QTL	135878	28326346	Tibia length	tibia length	Tibia length
		Medulla CO3 1450/1415	1	185436048		1	183602280	190245709	QTL	64551	26407557	Feed intake	total food intake weight	Feed intake
		Medulla CO3 1450/1415	1	185438085		1	183602280	190245709	QTL	64551	26407557	Feed intake	total food intake weight	Feed intake
		Medulla CO3 1450/1415	1	185501301		1	183602280	190245709	QTL	64551	26407557	Feed intake	total food intake weight	Feed intake
		Medulla CO3 1450/1415	1	185747810		1	183602280	190245709	QTL	64551	26407557	Feed intake	total food intake weight	Feed intake
		Medulla CO3 1450/1415	1	185766451		1	183602280	190245709	QTL	64551	26407557	Feed intake	total food intake weight	Feed intake
		Medulla CO3 1450/1415	1	185790668		1	183602280	190245709	QTL	64551	26407557	Feed intake	total food intake weight	Feed intake
		Medulla CO3 1450/1415	1	185895940		1	183602280	190245709	QTL	64551	26407557	Feed intake	total food intake weight	Feed intake
		Medulla CO3 1450/1415	1	185936218		1	183602280	190245709	QTL	64551	26407557	Feed intake	total food intake weight	Feed intake
		Medulla CO3 1450/1415	1	186190182		1	183602280	190245709	QTL	64551	26407557	Feed intake	total food intake weight	Feed intake
		Medulla CO3 1450/1415	1	188961787		1	183602280	190245709	QTL	64551	26407557	Feed intake	total food intake weight	Feed intake
		Medulla CO3 1450/1415	1	185436048		1	184890331	193003951	QTL	64552	26407557	Feed intake	total food intake weight	Feed intake
		Medulla CO3 1450/1415	1	185438085		1	184890331	193003951	QTL	64552	26407557	Feed intake	total food intake weight	Feed intake
		Medulla CO3 1450/1415	1	185501301		1	184890331	193003951	QTL	64552	26407557	Feed intake	total food intake weight	Feed intake
		Medulla CO3 1450/1415	1	185747810		1	184890331	193003951	QTL	64552	26407557	Feed intake	total food intake weight	Feed intake
		Medulla CO3 1450/1415	1	185766451		1	184890331	193003951	QTL	64552	26407557	Feed intake	total food intake weight	Feed intake
		Medulla CO3 1450/1415	1	185790668		1	184890331	193003951	QTL	64552	26407557	Feed intake	total food intake weight	Feed intake
		Medulla CO3 1450/1415	1	185895940		1	184890331	193003951	QTL	64552	26407557	Feed intake	total food intake weight	Feed intake
		Medulla CO3 1450/1415	1	185936218		1	184890331	193003951	QTL	64552	26407557	Feed intake	total food intake weight	Feed intake
		Medulla CO3 1450/1415	1	186190182		1	184890331	193003951	QTL	64552	26407557	Feed intake	total food intake weight	Feed intake
		Medulla CO3 1450/1415	1	188961787		1	184890331	193003951	QTL	64552	26407557	Feed intake	total food intake weight	Feed intake
		Medulla CO3 1450/1415	1	185766451		1	185766450	191755393	QTL	64553	26407557	Feed intake	total food intake weight	Feed intake
		Medulla CO3 1450/1415	1	185790668		1	185766450	191755393	QTL	64553	26407557	Feed intake	total food intake weight	Feed intake
		Medulla CO3 1450/1415	1	185895940		1	185766450	191755393	QTL	64553	26407557	Feed intake	total food intake weight	Feed intake
		Medulla CO3 1450/1415	1	185936218		1	185766450	191755393	QTL	64553	26407557	Feed intake	total food intake weight	Feed intake
		Medulla CO3 1450/1415	1	186190182		1	185766450	191755393	QTL	64553	26407557	Feed intake	total food intake weight	Feed intake
		Medulla CO3 1450/1415	1	188961787		1	185766450	191755393	QTL	64553	26407557	Feed intake	total food intake weight	Feed intake
		Medulla CO3 1450/1415	1	185436048		1	183602280	191304065	QTL	64554	26407557	Dry matter intake	dry matter intake	Dry matter intake
		Medulla CO3 1450/1415	1	185438085		1	183602280	191304065	QTL	64554	26407557	Dry matter intake	dry matter intake	Dry matter intake
		Medulla CO3 1450/1415	1	185501301		1	183602280	191304065	QTL	64554	26407557	Dry matter intake	dry matter intake	Dry matter intake
		Medulla CO3 1450/1415	1	185747810		1	183602280	191304065	QTL	64554	26407557	Dry matter intake	dry matter intake	Dry matter intake
		Medulla CO3 1450/1415	1	185766451		1	183602280	191304065	QTL	64554	26407557	Dry matter intake	dry matter intake	Dry matter intake
		Medulla CO3 1450/1415	1	185790668		1	183602280	191304065	QTL	64554	26407557	Dry matter intake	dry matter intake	Dry matter intake
		Medulla CO3 1450/1415	1	185895940		1	183602280	191304065	QTL	64554	26407557	Dry matter intake	dry matter intake	Dry matter intake
		Medulla CO3 1450/1415	1	185936218		1	183602280	191304065	QTL	64554	26407557	Dry matter intake	dry matter intake	Dry matter intake
		Medulla CO3 1450/1415	1	186190182		1	183602280	191304065	QTL	64554	26407557	Dry matter intake	dry matter intake	Dry matter intake
		Medulla CO3 1450/1415	1	188961787		1	183602280	191304065	QTL	64554	26407557	Dry matter intake	dry matter intake	Dry matter intake
		Medulla CO3 1450/1415	1	185436048		1	184432638	190743718	QTL	64555	26407557	Feed intake	total food intake weight	Feed intake
		Medulla CO3 1450/1415	1	185438085		1	184432638	190743718	QTL	64555	26407557	Feed intake	total food intake weight	Feed intake
		Medulla CO3 1450/1415	1	185501301		1	184432638	190743718	QTL	64555	26407557	Feed intake	total food intake weight	Feed intake
		Medulla CO3 1450/1415	1	185747810		1	184432638	190743718	QTL	64555	26407557	Feed intake	total food intake weight	Feed intake
		Medulla CO3 1450/1415	1	185766451		1	184432638	190743718	QTL	64555	26407557	Feed intake	total food intake weight	Feed intake
		Medulla CO3 1450/1415	1	185790668		1	184432638	190743718	QTL	64555	26407557	Feed intake	total food intake weight	Feed intake
		Medulla CO3 1450/1415	1	185895940		1	184432638	190743718	QTL	64555	26407557	Feed intake	total food intake weight	Feed intake
		Medulla CO3 1450/1415	1	185936218		1	184432638	190743718	QTL	64555	26407557	Feed intake	total food intake weight	Feed intake
		Medulla CO3 1450/1415	1	186190182		1	184432638	190743718	QTL	64555	26407557	Feed intake	total food intake weight	Feed intake
		Medulla CO3 1450/1415	1	188961787		1	184432638	190743718	QTL	64555	26407557	Feed intake	total food intake weight	Feed intake
		Crystal oriantations	12	8004788		12	5538320	14425298	QTL	171253	Significant	Fear-tonic immobility duration	leghorn	Red Junglefowl
		Crystal oriantations	12	8014900		12	5538320	14425298	QTL	171253	Significant	Fear-tonic immobility duration	leghorn	Red Junglefowl
		Crystal oriantations	12	8021298		12	5538320	14425298	QTL	171253	Significant	Fear-tonic immobility duration	leghorn	Red Junglefowl
		Crystal oriantations	12	9238376		12	5538320	14425298	QTL	171253	Significant	Fear-tonic immobility duration	leghorn	Red Junglefowl
		Crystal oriantations	14	14169463		14	451116	14387262	QTL	127121	26248982	Wattles length	Beijing You Chicken	Wattles length
		Crystal oriantations	14	14169463		14	5709763	14211458	Association	167276	30696883	Body weight (36 days)	body mass	Body weight (36 days)
		Crystal oriantations	14	14169463		14	5709763	14211458	Association	167281	30696883	Body weight	body mass	Body weight
		Crystal oriantations	14	14169463		14	6215344	14211458	Association	166757	30535096	Body weight (21 days)	body mass	Body weight (21 days)
		Crystal oriantations	2	23919791		2	86075	129788013	QTL	127112	26248982	Feather-crested head	Beijing You Chicken	Feather-crested head
		Crystal oriantations	2	23932343		2	86075	129788013	QTL	127112	26248982	Feather-crested head	Beijing You Chicken	Feather-crested head
		Crystal oriantations	2	23968796		2	86075	129788013	QTL	127112	26248982	Feather-crested head	Beijing You Chicken	Feather-crested head
		Crystal oriantations	2	23919791		2	23353681	29764933	QTL	96617	26407557	pH of digestive tract contents	Genome	pH of digestive tract contents
		Crystal oriantations	2	23932343		2	23353681	29764933	QTL	96617	26407557	pH of digestive tract contents	Genome	pH of digestive tract contents
		Crystal oriantations	2	23968796		2	23353681	29764933	QTL	96617	26407557	pH of digestive tract contents	Genome	pH of digestive tract contents
		Crystal oriantations	2	23919791		2	19445502	23951413	QTL	171246	Significant	Fear-tonic immobility duration	leghorn	Red Junglefowl
		Crystal oriantations	2	23932343		2	19445502	23951413	QTL	171246	Significant	Fear-tonic immobility duration	leghorn	Red Junglefowl
		Crystal oriantations	1	50019846		1	45661168	54612819	QTL	96626	26407557	Body weight (9 days)	body mass	Body weight (9 days)
		Crystal oriantations	1	50197202		1	45661168	54612819	QTL	96626	26407557	Body weight (9 days)	body mass	Body weight (9 days)
		Crystal oriantations	1	50238118		1	45661168	54612819	QTL	96626	26407557	Body weight (9 days)	body mass	Body weight (9 days)
		Crystal oriantations	1	50503716		1	45661168	54612819	QTL	96626	26407557	Body weight (9 days)	body mass	Body weight (9 days)
		Crystal oriantations	1	50503716		1	50503695	50503736	Association	24833	23679099	Visceral peritoneum pigmentation	peritoneum pigmentation trait	Visceral peritoneum pigmentation
		Cortical crystal scattering	2	101865231		2	86075	129788013	QTL	127112	26248982	Feather-crested head	Beijing You Chicken	Feather-crested head
		Cortical crystal scattering	2	102521541		2	86075	129788013	QTL	127112	26248982	Feather-crested head	Beijing You Chicken	Feather-crested head
		Cortical crystal scattering	2	102689611		2	86075	129788013	QTL	127112	26248982	Feather-crested head	Beijing You Chicken	Feather-crested head
		Cortical crystal scattering	2	102770640		2	86075	129788013	QTL	127112	26248982	Feather-crested head	Beijing You Chicken	Feather-crested head
		Cortical crystal scattering	2	102786582		2	86075	129788013	QTL	127112	26248982	Feather-crested head	Beijing You Chicken	Feather-crested head
		Cortical crystal scattering	2	102836922		2	86075	129788013	QTL	127112	26248982	Feather-crested head	Beijing You Chicken	Feather-crested head
		Cortical crystal scattering	2	102862433		2	86075	129788013	QTL	127112	26248982	Feather-crested head	Beijing You Chicken	Feather-crested head
		Cortical crystal scattering	2	102886544		2	86075	129788013	QTL	127112	26248982	Feather-crested head	Beijing You Chicken	Feather-crested head
		Cortical crystal scattering	2	101865231		2	28609156	147651068	QTL	127117	26248982	Wattles weight	Beijing You Chicken	Wattles weight
		Cortical crystal scattering	2	102521541		2	28609156	147651068	QTL	127117	26248982	Wattles weight	Beijing You Chicken	Wattles weight
		Cortical crystal scattering	2	102689611		2	28609156	147651068	QTL	127117	26248982	Wattles weight	Beijing You Chicken	Wattles weight
		Cortical crystal scattering	2	102770640		2	28609156	147651068	QTL	127117	26248982	Wattles weight	Beijing You Chicken	Wattles weight
		Cortical crystal scattering	2	102786582		2	28609156	147651068	QTL	127117	26248982	Wattles weight	Beijing You Chicken	Wattles weight
		Cortical crystal scattering	2	102836922		2	28609156	147651068	QTL	127117	26248982	Wattles weight	Beijing You Chicken	Wattles weight
		Cortical crystal scattering	2	102862433		2	28609156	147651068	QTL	127117	26248982	Wattles weight	Beijing You Chicken	Wattles weight
		Cortical crystal scattering	2	102886544		2	28609156	147651068	QTL	127117	26248982	Wattles weight	Beijing You Chicken	Wattles weight
